# Supplementary material for: Longitudinal Whole-Exome Sequencing of Cell-Free DNA Reveals Molecular Evolution and Heterogeneous Clinical Outcomes in PD-L1 Stratified Advanced NSCLC Adenocarcinoma Patients Treated with Atezolizumab
Source: Int J Mol Sci. 2026 Mar 24;27(7):2947. doi: 10.3390/ijms27072947 (PMC13073845; doi:10.3390/ijms27072947)
Supplement: Supplementary file 1 [file ijms-27-02947-s001.zip]

Archive with 1 entries (1 files):
- ijms-4195129-supplementary.pdf
